# Supplementary material for: Non-invasive volumetric analysis of asymptomatic hands using a 3-D scanner
Source: PLoS One. 2017 Aug 10;12(8):e0182675. doi: 10.1371/journal.pone.0182675 (PMC5552111; doi:10.1371/journal.pone.0182675)
Supplement: S1 Table — These data sets are original data of the baseline characteristics (Table 3) and the measurement parameters (Table 4). (XLSX) [file pone.0182675.s001.xlsx]

## Sheet: male
	height	weight	foot size	R-volume	R-CW	R-DDT	L-volume	L-CW	L-DDT
	170	63	26	316.984	163.68	191.584	313.479	167.813	190.111
	170	56	25.5	340.493	168.902	196.356	355.913	167.335	204.123
	168	52	25	315.799	171.492	187.314	303.933	164.842	191.458
	171	65	26.5	349.917	167.737	187.482	321.948	165.914	191.242
	165	68	25	391.816	181.183	200.91	393.074	179.067	198.183
	170	68	26.5	358.947	169.388	202.433	345.487	168.916	196.06
	172	60	25.5	315.375	159.069	193.296	314.351	160.101	196.624
	179	70	28.5	425.05	171.558	216.865	399.585	171.238	217.928
	178	76	27.5	386.354	172.295	197.221	375.181	176.864	201.847
	163	67		309.76	162.281	181.663	298.373	161.041	183.722
	165	64	28	335.256	167.01	189.234	325.79	164.571	193.619
	163	62	25	336.167	165.745	192.793	345.556	170.608	194.926
	170	60	25	364.714	167.274	208.445	342.357	162.972	204.596
	177	65	25.5	364.944	164.188	204.406	374.733	164.025	199.325
	174	68	26.5	343.498	163.895	188.958	328.645	164.256	200.892
	163	65	25.5	313.292	162.145	199.037	309.761	163.426	197.888
	167	63	26.5	319.024	164.554	192.847	310.801	163.996	198.304
	173	59	27	336.043	161.277	202.578	352.205	161.122	209.615
	167	67	25	320.642	163.966	183.632	310.21	164.428	187.231
	162	52	25.5	317.796	164.442	189.285	293.459	157.55	189.136
	177	55	25	290.743	161.788	182.831	262.881	156.807	182.907
	163	65	25.5	309.426	159.282	187.427	308.186	156.994	189.23
	172	60	26.5	374.249	174.999	208.633	367.31	175.431	210.465
	164	52	25.5	319.249	159.981	187.325	320.253	159.146	184.251
	175	68	27	368.92	170.222	206.545	365.018	174.137	205.543
	180	72	27	406.829	168.427	209.333	383.766	163.182	205.157
	168	55	24.5	301.581	159.139	185.15	281.454	152.44	188.746
	187	100	29	447.035	184.344	224.904	434.563	184.172	229.384
	180	70	26.5	358.359	167.316	198.501	349.332	165.727	202.092
	168	50	24.5	291.047	164.868	190.406	318.381	160.107	195.36
	171	62	27	379.028	166.923	207.878	385.01	163.975	205
	165	93	26	426.86	181.336	202.699	426.593	181.539	204.17
	175	72	26.5	370.155	164.17	198.039	354.193	164.727	195.386
	173	70	27	419.623	174.589	212.979	421.049	172.628	208.753
	169	64	26	341.856	163.446	197.733	340.477	160.624	195.821
	160	68	24.5	312.509	173.041	182.141	302.641	164.522	177.834
	173	78	27	368.181	165.173	197.194	345.194	165.469	201.263
	177	75	27	358.093	165.819	184.753	364.424	167.653	192.302
	164	57	25.5	330.858	157.118	196.504	305.249	152.985	197.523
	170	60	26	361.226	168.712	190.267	345.818	163.213	195.734
	180	95	28.5	423.977	185.296	209.692	399.66	177.861	215.012
	154	42	23.5	206.534	141.444	169.846	207.516	140.945	174.805
	179	78	28	417.596	179.079	211.425	395.111	179.244	209.54
	170	57	25.5	333.593	168.162	197.867	328.068	165.323	199.089
	170	67	25.5	344.97	170.461	189.323	346.719	166.73	197.506
	177	62	25.5	317.491	164.728	191.206	314.787	163.869	190.489
	173	95	26.5	466.994	190.019	204.918	465.439	189.646	206.613
	172	55	28	337.776	159.689	201.502	319.569	156.955	205.962
	174	70	26.5	417.434	173.797	209.249	401.538	175.131	208.178
	181	73	27	426.937	172.167	205.421	426.258	172.579	214.966
	179	63	26.5	338.987	174.204	201.737	313.06	171.899	203.249
	163	70	25.5	371.176	175.157	176.106	381.521	171.466	184.625
	162	58	25	294.692	157.535	178.397	284.046	153.671	181.052
	173	77	26.5	382.871	176.003	195.474	393.89	178.556	207.502
	174	65	26	359.9	168.541	201.643	344.197	166.422	201.11
	171	61	26.5	328.444	158.71	199.084	339.857	157.92	196.869
	181	88	27.5	433.678	186.113	205.78	422.712	184.129	207.111
	164	66	26.5	342.018	170.247	191.756	346.183	170.843	195.303
	176	78	26	390.267	175.414	207.516	379.989	174.886	207.948
	181	83	27.5	428.071	174.886	200.611	427.761	180.935	202.559
	163	53	25	356.48	159.499	193.694	336.662	159.852	194.148
	172	60	26	331.035	162.504	190.899	331.279	166.94	192.517
	170	70	26	313.472	159.588	189.628	295.607	156.323	189.954
	170	76	27	365.695	173.297	203.106	359.379	175.811	199.542
	168	53	26.5	293.413	158.44	196.009	307.118	164.559	196.987
	171	76	26.5	393.46	171.063	215.315	401.204	179.559	206.129
	181	65	26	325.838	173.083	192.86	331.914	171.81	191.345
	167	67	25	355.461	175.342	195.778	353.439	171.167	199.98
	169.5	68	27	334.722	179.013	193.487	328.48	190.116	192.028
	178	65.8	27	350.682	169.032	209.809	335.943	164.813	208.451
	184	70	27.5	333.602	167.217	205.662	311.537	163.496	202.965
	174	64	25.5	337.7	171.411	197.085	327.88	171.171	192.848
	165	65	26.5	336.613	164.268	191.727	304.492	167.586	190.626
	171.5	64	26	364.649	172.208	200.86	363.978	167.157	206.641
	166	62	26	333.129	171.586	205.005	330.828	165.544	201.704
	171	64	26	336.345	175.077	195.433	320.207	173.235	195.007
	177	78	26.5	397.678	184.936	196.603	375.252	183.132	198.018
	169	58	26	321.883	177.641	195.162	317.904	179.17	192.235
	176	64	26.5	342.395	169.433	201.733	319.716	165.584	195.581
	173	67	27.5	352.424	177.769	199.52	343.352	172.65	194.132
	166	71	25.5	357.137	177.631	198.715	362.746	173.087	202.9
	173	70	27.5	365.373	179.147	200.566	346.893	177.457	194.854
	180	75	27.5	404.628	190.935	212.813	389.615	181.843	216.034
	170	68	27.5	405.909	175.095	203.728	342.017	178.915	203.392
	165.5	75	25	381.238	190.462	194.262	394.867	187.471	199.444
	167	64	26	322.734	164.757	191.255	316.337	165.387	194.005
	172	63	26.5	340.383	173.224	195.791	325.053	171.585	197.14
ave	171.282	66.8368	26.2616	354.197	169.748	197.387	346.071	168.621	198.527
SD	6.11028	10.0731	1.0167	42.3899	8.49445	9.5651	42.5904	8.97616	9.09057
max	187	100	29	466.994	190.935	224.904	465.439	190.116	229.384
min	154	42	23.5	206.534	141.444	169.846	207.516	140.945	174.805
number
				0.208895	0.395964	0.421354

## Sheet: female
	height	weight	foot size	R-volume	R-CW	R-DDT	L-volume	L-CW	L-DDT
	143	66	22.5	228.949	152.487	164.273	238.205	157.003	168.579
	157	47	23.5	244.792	142.535	181.76	231.485	142.642	182.065
	158	60	24	269.759	157.426	174.568	282.868	157.939	173.316
	160	47	23.5	231.648	148.998	188.038	221.748	151.572	178.549
	151	47	23	238.022	144.479	173.648	211.051	142.616	170.793
	160	50	23.5	227.782	144.582	178.621	217.415	140.784	181.773
	168	60	25	268.31	150.523	189.1	254.274	156.667	186.932
	160	53	23.5	261.023	157.408	179.384	302.644	152.202	192.726
	153	45	23	202.813	141.691	173.284	202.234	138.785	167.457
	154	60	23	245.206	154.316	165.297	256.19	151.406	174.281
	163	63	24	250.064	151.088	180.383	236.97	147.939	182.654
	160	95	25.5	349.139	178.139	185.163	358.496	177.734	186.751
	166	47	24.5	245.706	155.251	180.924	238.296	151.259	187.642
	155	45	23.5	211.483	141.82	167.824	217.609	138.753	171.918
	160	53	24	284.243	165.263	186.661	286.094	157.989	190.421
	155	50	23.5	232.883	146.876	175.316	233.114	141.898	181.157
	163	63	24.5	336.927	169.828	182.194	301.943	173.275	183.29
	158	54	22.5	267.631	155.125	182.467	265.72	156.702	184.633
	158	58	24	273.126	159.23	170.18	234.54	161.517	167.535
	154	47	23.5	276.442	155.056	183.168	249.76	156.034	187.337
	154	65	23.5	261.927	160.321	174.056	277.336	163.012	179.847
	150	50	23.5	255.102	150.452	178.519	253.277	149.365	175.883
	153	56	22.5	252.913	153.063	171.522	276.087	157.277	175.389
	158	53	24.5	249.016	150.446	182.865	249.609	150.181	188.535
	150	52	22	252.288	158.306	178.461	237.674	154.224	171.123
	163	52	24.5	307.728	170.042	182.446	291	166.373	183.967
	158	54	23.5	263.656	147.625	182.431	248.249	147.339	184.486
	155	50	24.5	230.285	145.752	175.449	237.212	143.249	182.344
	149	60	23.5	272.791	166.386	166.848	278.137	161.693	174.062
	154	45.5	23.5	220.512	147.247	178.49	225.292	151.17	177.152
	153	43	23	254.669	157.454	175.118	253.142	155.146	183.538
	157	46	23	250.29	158.448	173.521	254.732	158.928	179.338
	161	53	23.5	277.679	163.242	190.432	280.748	160.23	188.73
	158	72	23.5	283.276	170.975	169.707	267.289	176.056	166.612
	155	52	22.5	232.291	150.271	182.195	235.573	153.461	179.896
	157	50	23.5	281.156	157.357	182.517	265.1	157.398	179.827
	152	47	23.5	264.963	146.289	177.336	264.981	150.212	183.15
	163.5	55.5	24.5	281.039	153.899	196.156	299.258	158.799	181.382
	159	57	24.5	256.528	161.18	187.934	265.223	153.066	191.358
	159.8	50	23.5	222.969	142.792	182.871	218.327	150.476	176.449
	155	52	23	230.142	151.261	186.928	225.988	148.726	187.901
	153	45	23.5	251.322	153.809	191.501	248.982	158.008	185.966
	161	50	24	217.875	144.848	180.153	207.608	142.447	180.127
	163	51	24	296.136	158.736	191.029	291.518	152.172	192.905
	164	52	25.5	232.373	152.448	171.191	220.896	149.161	174.395
	151	49	23.5	294.094	162.527	184.288	297.97	156.852	187.066
	162.47	47	24	215.223	147.758	174.766	218.949	149.638	177.047
	150	43	22.5	242.419	147.168	175.623	233.84	147.059	179.616
	152	42	23	208.136	144.433	174.233	197.131	144.786	167.087
	160	48	23.5	253.56	150.688	183.518	246.115	149.317	180.941
	155	46	24	229.842	153.141	176.949	233.668	154.554	180.585
	165	52	24	281.567	158.8	188.496	264.158	163.446	180.754
	160	51	23	249.436	146.78	176.816	230.509	154.775	181.183
	156	48	22.5	215.859	140.751	173.388	208.704	140.754	179.022
	162	47	22	212.24	148.669	185.749	212.913	137.352	184.208
	154	52	22.5	213.293	147.022	174.692	219.659	147.449	173.447
	154	40	21.5	189.111	130.081	181.266	181.977	138.168	176.921
	171	54	24	238.949	156.084	185.891	232.776	150.466	187.28
	158	48	23.5	236.444	153.023	180.169	227.099	156.199	176.6
	151	41	22.5	192.599	146.56	168.188	190.102	143.986	176.525
	160	43	23.5	242.507	151.597	180.431	227.517	149.941	172.302
	156	55	23	213.855	156.9	174.853	213.888	155.909	175.875
	162	52	23	246.646	153.588	188.543	244.622	152.917	186.509
	164	58	23	308.606	167.438	180.691	278.619	164.889	184.844
	156	45	23.5	242.761	156.816	187.14	233.343	154.597	185.545
	163	50	24	234.997	151.89	181.855	219.01	151.649	179.76
	163.5	63	24.5	296.702	164.843	198.4	284.287	163.855	193.686
	160	50	23.5	237.714	175.035	169.55
	164	52	23.5	245.813	150.148	185.517	261.194	156.503	189.439
	164	53	23	221.547	147.865	178.321	209.676	150.041	172.103
	151.7	43.7	24	259.237	151.605	187.189	248.583	146.427	191.068
	149	38	22.5	201.921	143.302	170.612	190.005	142.643	172.312
	161	60	23.5	264.037	165.112	179.776	262.135	158.821	179.021
	155	58	23	306.412	164.808	191.864	297.278	168.996	181.141
	157	52	23	244.3	149.04	181.357	228.57	148.45	178.317
	145	58	22	230.625	147.17	166.669	215.755	148.644	166.66
	160	54	23.5	248.87	153.082	180.815	256.636	153.55	187.12
	153	46.5	22.5	226.403	145.748	169.943	212.94	150.857	169.503
	147	53	21.5	240.464	157.634	167.389	219.137	164.025	163.791
	157	48	23	250.573	153.361	173.902	254.666	155.379	186.425
	160	48	23	235.79	158.37	172.507	224.566	155.15	175.962
	161.5	47.5	24	280.298	162.163	188.204	275.541	159.358	185.174
	160	57	24.5	287.579	159.769	183.145	289.319	162.79	189.28
	153	44.3	22.5	215.569	139.908	172.947	201.706	135.712	168.99
	160	47	24	241.047	150.606	182.637	232.385	151.225	185.581
	166	60	23.5	278.737	161.859	188.152	265.523	163.898	185.555
	163.8	58	24.5	283.121	167.589	193.648	296.864	165.741	197.254
	165	52	24	278.832	150.406	190.105	265.4	152.598	190.995
	159	48	23.5	246.431	157.885	179.943	242.165	156.068	181.279
	156	43	23.5	219.582	147.332	177.938	208.036	142.778	177.007
	160	51	23.5	254.528	158.123	180.702	252.345	153.826	178.269
	151.9	46.9	22.5	236.576	150.604	174.314	227.007	157.701	167.684
	154	48	22.5	241.535	156.163	171.718	224.808	151.688	174.175
	161	48	24.5	267.751	154.111	190.259	265.424	157.696	189.719
	146	50		253.736	149.149	172.593	236.317	156.404	176.303
	157	50	23.5	233.588	151.201	172.216	235.001	150.35	176.666
	152	43	23.5	234.434	151.622	178.471	217.681	142.679	178.724
	157	62	23	236.21	156.234	182.831	237.106	155.103	182.325
	160	48	24	201.658	144.811	171.112	202.235	148.378	171.375
	170	57	24.5	297.855	159.146	191.369	280.347	156.419	187.38
	166	52	24.5	285.729	166.416	198.771	279.696	165.901	198.033
	167	60	24.5	289.629	160.644	186.903	282.076	155.211	188.557
	159	42	22.5	207.54	148.097	165.921	197.846	143.09	173.36
	162	54	23.5	281.168	156.192	188.045	271.185	155.1	181.854
	160	51	23.5	260.286	154.207	178.944	247.773	154.222	180.681
	158	42	22.5	196.639	137.927	167.688	194.097	138.182	169.366
	157	53	23	258.005	157.741	174.421	254.884	158.983	181.142
	163	48	24.5	238.989	161.6	176.756	244.018	152.96	181.66
	155	65	23	291.002	163.131	184.441	277.907	161.217	181.248
	162	46	24	213.717	144.82	181.745	209.466	148.951	180.8
	162	48	22.5	230.416	147.812	176.381	225.631	143.422	180.898
	167	49	24.5	268.376	153.995	191.634	255.311	166.571	189.083
	168	57	24.5	282.67	167.865	186.381	285.121	168.049	197.019
	150	41	23	213.76	149.564	169.465	209.344	149.321	167.577
	156	47	24.5	229.264	149.662	176.466	226.066	148.994	179.709
	160	57	24	250.795	159.407	180.325	242.613	161.692	179.878
	162	55	23.5	250.967	161.239	184.53	255.695	157.059	186.383
	165	49	24.5	228.066	143.714	185.58	224.317	141.673	185.215
	163	49	24	243.084	148.126	191.116	239.312	150.098	181.523
	170	58	24	280.259	158.01	189.187	277.141	158.821	194.549
	153	50	23.5	242.431	143.819	180.776	244.939	153.473	175.552
	156	50	23.5	216.225	148.79	164.673	239.295	148.512	184.63
	153	44	21.5	200.66	143.55	164.177	217.074	144.636	166.673
	164	54	23.5	232.026	147.173	179.815	212.284	142.323	178.366
	153	50	23	238.227	153.297	179.317	227.549	156.579	175.794
	156	57	24	258.199	152.351	186.361	232.876	158.965	179.85
	156	50	24.5	245.182	151.043	177.843	234.505	151.91	174.742
	146	52.7	21	198.405	150.092	162.18	202.639	159.077	164.461
	155	57	23	254.723	158.577	179.291	237.609	153.534	177.767
	159	56	24	244.605	152.804	185.149	265.689	153.423	182.526
	163	75	24	377.728	184.859	192.778	377.543	189.392	191.898
	167.2	56.5	25	265.38	152.466	195.232	245.006	152.43	186.629
	150	53	22.5	248.955	153.489	174.435	221.875	163.932	172.666
	160	60	25	282.214	162.197	187.673	304.853	162.364	191.337
	156	52	24.5	235.911	153.236	172.902	240.275	154.525	181.847
	160	47.5	23.5	219.191	149.333	179.924	215.628	146.278	182.922
	152	66	22.5	241.455	156.942	170.435	247.062	156.963	172.879
	150	45	22.5	227.393	149.002	173.042	223.708	147.015	171.492
	157	56	24	278.503	160.762	182.17	272.075	156.148	186.348
	156.5	47	23.5	221.061	143.933	176.799	199.935	144.692	171.676
	160	50	24.5	234.94	153.546	177.216	235.922	148.629	192.722
	152	59	24	260.178	153.622	182.857	247.468	157.776	177.874
	161	47.5	23	196.32	139.912	183.928
	160	48	23	237.059	148.007	183.606	215.307	152.693	184.121
	150	50	22.5	222.627	152.157	179.108	210.645	152.618	173.335
	162.5	55	23	261.076	159.231	176.432	249.367	161.098	182.237
	162.5	47.5	23.5	260.888	158.338	196.231	258.249	161.336	192.53
	156	80	25	326.689	185.04	195.326	329.45	176.684	199.337
	160	48	23.5	246.956	148.992	184.498	241.926	147.481	187.947
	161	48	23	209.598	151.852	177.576	221.449	143.153	188.699
	158	47	24	236.4	150.562	185.073	243.091	144.938	187.056
ave	157.959	52.0106	23.4933	249.192	153.851	180.047	244.711	153.647	180.819
SD	13.884	8.60385	2.07409	36.8749	15.039	16.5234	37.5365	15.1506	16.574
max	171	95	25.5	377.728	185.04	198.771	377.543	189.392	199.337
min	143	38	21	189.111	130.081	162.18	181.977	135.712	163.791
number
				0.217623	0.835526	0.383458
